# Supplementary material for: Major Quantitative Trait Loci and Putative Candidate Genes for Powdery Mildew Resistance and Fruit-Related Traits Revealed by an Intraspecific Genetic Map for Watermelon (Citrullus lanatus var. lanatus)
Source: PLoS One. 2015 Dec 23;10(12):e0145665. doi: 10.1371/journal.pone.0145665 (PMC4689417; doi:10.1371/journal.pone.0145665)
Supplement: S1 Table — (XLSX) [file pone.0145665.s004.xlsx]

## Sheet: Sheet1
S1 Table. List of DNA markers used for construction of an intraspecific genetic linkage map.
LG	Marker	Cla#	Map (cM)	RNA seq. contig Location			contig size	contig ID			Primer sequence		marker type	Enzyme		Marker size
				Query_from	Query_to			AM	TS		Forward	Reverse				AM	TS
1a	wsb1-3	cla011467		2721832	2722190		-358	1714_contig_7476	1715_contig_3029		TCACCTTCTACCTCTGCGAAC	AAATATCCTTCCAAGCAACGTC	CAPS	TaqI		277,23	110,167,23
	wsb1-2	cla011467		2725456	2725567		-111	1714_contig_7476	1715_contig_3029		CAAGCTTTTCCAATGCCTTC	GCCAAATCCAGAAACAGCAT	CAPS	HinfI		39,71,203	39,71,53,150
	wsb1-7	cla002367		4206512	4206711		-199	1714_contig_15131	1715_contig_7206-RC		ATTCTCTGCACGGCTAGCAT	TGTGGCCGCTTACATACTTG	CAPS	DpnII		334	152182
	wsb1-8	cla005846		7553316	7554513		-1197	1714_contig_9058	1715_contig_10065		GTCCCGCAGATTTTCTTCAA	TGGGTCATCTGCTTTCCAAT	CAPS	HaeIII		331,39	269,42,39
	wsb1-4	cla005854		7614520	7615563		-1043	1714_contig_7679	1715_contig_4200		GCTTGCATATGATTCGGTTG	GCAAAGAGTATTTGGCTTTGG	CAPS	ApoI		350	225125
	wsb1-13	cla000707		26768595	26769978		-1383	1714_contig_13149	1715_contig_14338		CTCGTGTTTCATGACGGTGA	GGATCCTTCACCAAGCATTT	CAPS	TaqI		46151159	46,109,42,159
1b	wsb1-14			27194120	27194487		-367	1714_contig_12240	1715_contig_4410		TTCCCACTCGTTCTCGTTCT	TCTGCCAACAATCTGAGTGG	CAPS	HpyCH4V		250,64,38	314,38
	wsb1-15	cla014080		28020987	28022461		-1474	1714_contig_7026	1715_contig_11638		CAAGCCTTCCAGTCCACAAT	ATCGCCAGGGTATGTTTGAA	CAPS	HpyCH4V		63,76,215	63,76,60,155
	wsb1-16	cla014080		28020987	28022461		-1474	1714_contig_7026	1715_contig_11638		TGGCGATAGAAATGACTAGCAA	GAATAAGAAATGGAATTGGATAGCA	CAPS	TaqI		383	343,40
	wsb1-18	cla014217		29186749	29187683		-934	1714_contig_5470	1715_contig_5181		TTGAGTTCAGCCCCATAACC	GGCCTCTGTAAAGAATTTCCAA	CAPS	ApoI		78,225,17	333,17
	wsb1-22	cla014284		29719179	29719784		-605	1714_contig_4070	1715_contig_2464-RC		AACCACATTTGAGGGTGCAG	CCCCGGGACAAGTGTATAGT	CAPS	DpnII		26324	26173151
	wsb1-23	cla014284		29719179	29719784		-605	1714_contig_4070	1715_contig_2464-RC		ATCTTCCCCAGTTGGACCAT	GCCTTTTGCAGATGTTTTGG	CAPS	RsaI		137224	137,35,189
	wsb1-26	cla014334		30067115	30068215		-1100	1714_contig_11604	1715_contig_6044		GAGAACTTCAATCGGCCATC	GCCATCTCCAGATTCTCCAA	CAPS	MspI		270121	391
	wsb1-28	cla014361		30239047	30241056		-2009	1714_contig_7826	1715_contig_13387-RC		CCTTCAAGAAAGGCTGGTTG	TTATGCCATCCTCGGAGAAC	CAPS	RsaI		277,93	232,45,93
	wsb1-31	cla014435		30763120	30764253		-1133	1714_contig_20230	1715_contig_17392-RC		CTGCAAACCCCTGTTTTTCT	GGGGTTTGATGTTACGTTCG	CAPS	MspI		350	72278
	wsb1-32	cla001326		31083815	31085480		-1665	1714_contig_1352	1715_contig_1494		CCGATTCGGATACTGAGTCC	GCACCCTTCTTGGCTGAATA	CAPS	HinfI		3,12,246,94	3,12,47,199,91
	wsb1-33	cla001329		31090387	31090724		-337	1714_contig_6319	1715_contig_191		GAATTTGGGATGGAATGGTG	TCTTCCACATCCTTCACAC	CAPS	AluI		200163	363
	wsb1-35	cla001334		31132725	31133291		-566	1714_contig_9676	1715_contig_12146		ATCGATCGAGGCTCTTGTTG	ATGGCTCCAGAGTACGCAAT	CAPS	TaqI		2,4,369	2,4,185,184
	wsb1-36	cla009621		31616348	31617559		-1211	1714_contig_7760	1715_contig_2586-RC		TGTCTTCCAGTTCCAAGCAA	CCTTGCGTGTGTGTGTTTTT	CAPS	DpnII(TaqI)		363	182,181(181,182)
	wsb1-38	cla009643		31774136	31775200		-1064	1714_contig_1451	1715_contig_605		CATCGCTACCCAACCCTAAA	ACTGGGACAAGGAACACAGG	CAPS	TaqI		201188	389
	wsb1-39	cla009643		31774136	31775200		-1064	1714_contig_1451	1715_contig_605		TGCTCTTCTCAGCCCTTCTC	CCCGACCAGGATAAGGAAGT	CAPS	HinfI		88,179,91	88270
	wsb1-42	cla009756		32621916	32622953		-1037	1714_contig_18679	1715_contig_18727		TGCCAATCTTGGCTTAGACC	CGCCTAACCAAAACAAAACC	CAPS	DpnII		73325	73,48,277
	wsb1-44	cla009844		33429190	33431100		-1910	1714_contig_15297	1715_contig_3352		CAACGATTGGCGAGGTTTAT	GCAACCTGTTGCCATTTGTA	CAPS	ApoI		281,98	187,94,98
	wsb1-45	cla009859		33540546	33541551		-1005	1714_contig_6222	1715_contig_9481		AGTCGGGATACCCCTACCAG	TTCTGGCACAATGTCGATGT	CAPS	MspI		195169	195,112,57
	wsb0-8			70097	70648		-551	1714_contig_8342	1715_contig_622		TGTTTTGCCAATTTCGATCA	GAAGGGGACTCGAACAATCA	CAPS	Hpy188I		76,180,35,19	76,13,167,35,19
2	wsb2-16	cla015913		4820888	4821979			1714_contig_621	1715_contig_138-RC		TCAACCCAGGGTCAGACTTC	GTGGGGTTGTGGTTTTTCTG	CAPS	HincII		154196	350
	wsb2-4	cla016020		6337714	6338635			1714_contig_4324	1715_contig_10180		ATGGCAGAGCTTCCAAAGAA	ACGAGCAGAGCAAGAAGGAA	CAPS	BstUI		392	289103
	wsb2-5	cla006751		8589345	8590459			1714_contig_8910	1715_contig_13820		AACGCAAAGGTTGCTGATTT	TTCATCCACGCACTTCTCTG	CAPS	HincII		228126	354
	wsb2-36	cla001405		13938144	13939018			1714_contig_14963	1715_contig_6045		ATGAAAAATGGGGTTGTGGA	TGGAACATGTCAGCTTCTGC	CAPS	BstNI		368	264104
	wsb2-19	cla006897		19166072	19167264			1714_contig_5987	1715_contig_2737		CTTGCCTTGGCAGTTTCTTC	TGCACCACCCATTTTTGTAA	CAPS	AluI		38,76,282	38358
	wsb2-37	cla020310		20743311	20744847			1714_contig_2261	1715_contig_5159		TCCACTCGGCCTAATACAGG	AAGGATCAAACCACGGACAA	CAPS	TaqI		118137131	255131
	wsb2-23	cla020122		23452313	23453104			1714_contig_13571	1715_contig_9811		GTGCATTGGGGTCTCTCCTA	GTCGTCGTACCCGAACATTT	CAPS	TaqI		365	148217
	wsb2-38	cla020023		24772743	24774157			1714_contig_11964	1715_contig_12863		AGGTTCTAATGGGCGAAGGT	TACCCGGCTTGTAGATCAGC	CAPS	BsaBI		398	173225
	wsb2-24	cla019979		25214171	25214903			1714_contig_11939	1715_contig_17581		ATGGTTTACGGCAGAGCAAT	GGAGGAATCGAAGAACTCCA	CAPS	BslI		98252	98,55,197
	wsb2-39	cla013614		27472123	27473080			1714_contig_12833	1715_contig_1918		TTTTGCGACGATTTTCTTCC	GTAGCGGCGATGAACAGAGT	CAPS	BclI		221132	353
	wsb2-13	cla013384		29842335	29843159			1714_contig_21776	1715_contig_14314		CAAATCGAAGGTTGAAAATGC	TGCCCTTGTAGACTCCCTTG	CAPS	TaqI		5,121,47,186	5121233
	wsb2-52	cla013364,cla013365		29992300	29993416						TGATGGTCCATGGCTACTGA	ACTTGGCAAACCTCGTGAAG	CAPS	HinfI		353809	1162
	dwsb2-62			30506975	30507977						ATCTAGTTCCTATATTTTTTCAATT	AAATGTAACAATTTAGTCCCCGTA	dCAPS	MfeI		329	26303
	wsb2-42	cla008569		33030478	33031633			1714_contig_1396	1715_contig_2569		TCCCATGGTGGAAAAAGAAC	AAATTCGAAGCATGGAAACG		XmnI		73280	73124156
	wsb2-30	cla008568		33051317	33052052			1714_contig_1396	1715_contig_2569		CTTTCCCCTGCCTTTCTTTC	CCGTACAGGGGGTTTCATAA		TaqI		351	149202
	wsb2-31			33944484	33944835			1714_contig_9687	1715_contig_12555		TCAACTTTCACACGCCACAT	CGACTGATCGAGTGGGATCT		AluI		208,44,107	252107
	wsb2-14	cla003150		34085729	34086496			1714_contig_6181	1715_contig_2029-RC		TCCTTCTTTCTTTCGGCTTTT	ATCAGATGTCCCCAGCTACC		BstNI		295,56	87,208,56
	dwsb2-64	cla008652		32261642	32262562			1714_contig_13766	1715_contig_4341		GTGTCAACGAGAACGTCAGTTTTGC	CTTGTGTGCTCGGAATGAGA	dCAPS	HhaI		358	383
	wsb0-19			19277898	19278687			1714_contig_8398	1715_contig_14524		TTTGAGGGCATGGTTGCTA	TTCAAGCCCTTGATGAGAAGA		HaeIII		316	244,72
3	wsb3-26	cla008113		252400	252618			1714_contig_1472	1715_contig_340		GCAGCGAGCTTGTCTTCTTC	TTCTGATGAGCTGGCAGATG		BsoBI		342	132 210
	wsb3-29	cla008291		2064588	2065210			1714_contig_8017	1715_contig_2653		CGTGGGGCAAAAGAATAAAC	GCATGACACAGCGGATGA		RsaI		136,85,145	136230
	wsb3-15	cla005032		2259358	2260523			1714_contig_6318	1715_contig_9235		CACTCATTCCGTCCTTCGAT	TCGGAAAAGTTATGGCCAAG		AseI		378	349,29
	wsb3-2	cla019464		5491854	5492396			1714_contig_4552	1715_contig_8924		CTTCCACCCACGTCCATAAT	CCAGGCTTGGAAAGAGTCTG		ApaI		93265	358
	wsb3-30	cla019516		6201406	6202740			1714_contig_17167	1715_contig_7564		AGAAGTTGTTGCCAGCCAAT	GACCCAACAGGGTTTGTTGT		TaqI		85105162	85267
	wsb3-18	cla019767		10051728	10052406			1714_contig_4142	1715_contig_3029		TGGAATCTGAGGCCGTTAAG	CATTCCGACTCTCCTCCATC		BsaHI		360	163197
	wsb3-34	cla002785		10760934	10762560			1714_contig_7444	1715_contig_2633		ATATGAGAATAAAGAAGTGCCAGTCC	GGCAATGTTAGGATCCGTCAG		BsoBI		25275	300
	wsbin3-4	cla002795		11043195	11046820			1714_contig_13031	1715_contig_8482		AGTCGACCCAAAGCTTTATTCA	GCTCTGCAAAATCAGCCATA	SCAR
	wsb3-19	cla003505		12849783	12850328			1714_contig_10700	1715_contig_10526		TCCGTGGATGAAAGGAACTC	AACATTGCAAGTTTTCAGCA		AluI		353	194159
	wsb3-5	cla003512		13176285	13176935			1714_contig_7044	1715_contig_13479		AACAGCAGCACCAAACTAAGC	ACAAGAAAGGGGACCGCTAC		TaqI		85267	352
	wsb3-21	cla001538		20480903	20481538			1714_contig_6877	1715_contig_436		GATCCAACGCATCCAGATTT	ACGGAGTGGAGACAGCGTAT		RsaI		355	168187
	wsb3-22	cla006329		22583985	22585673			1714_contig_12566	1715_contig_18932		CAAGCCACTGAGCAGTTTCA	GTGCAAATCATGTGGCTGTT		BstUI		225126	351
	wsbin3-9	cla011183,cla011184		26050670	26055200			1714_contig_597	1715_contig_4331		CGCTGGCTACAAGTTCACAA	GTGATCAGGTCTGGGCAGTT	SCAR
	wsb3-24	cla011266		26945390	26945800			1714_contig_4235	1715_contig_6919		CCATAATCCGATCCAATGCT	GGAAAGGGATGGGTGAAAGT		HincII		394	229165
	wsb3-35	cla011288		27213650	27214433			1714_contig_5326	1715_contig_12668		GTTCTCTTTTTCCCTCCCTTTT	ATGACAATGAGAACAGTTCATTCC		AluI		300	70230
	wsbin3-10	cla005248		27782874	27785639			1714_contig_1166	1715_contig_1381		TCATATTGTTAGGTAAGCCATGC	GAACAATTTCAACAATCAGTTTAAGCA	SCAR
	wsb0-5			17430614	17431227			1714_contig_13249	1715_contig_4400		ACTAACGGCTCGTGAGGCTCT	CATATGTTATATGTATGTCAACCACCA		Hpy188I		286 115	401
4	wsb4-19	cla003083		14988040	14988409			1714_contig_1952	1715_contig_5182		GCATAAGCCTTTTGGTGGTT	GATGAAATTGGCCTCCAAAG		HaeIII		318,11	145,173,11
	wsb4-20	cla012151		15565312	15567745			1714_contig_9110	1715_contig_6673		ATGGGCTTATGCCATTGAAG	GAGGCAACAGAAGAGAGACGA		BstUI		117,27,158	117185
	wsb4-21	cla012102		16248497	16248734			1714_contig_6165	1715_contig_14039		CATCAGTCCACCAATGCAAG	ACTGCGGTTGTTTCTGTCCT		TaqI		179,64,57	243,57
	wsb4-25	cla012101		16253637	16254027			1714_contig_8375	1715_contig_11593		CAAGATGGCAGCGAACTTCT	GCGCAACCTGATGATTTTCT		Tsp509I		329	165164
	wsb4-31	cla018113		18769492	18769706			1714_contig_6629	1715_contig_10191		TTGCTGTCTCTGCTTGAGGA	TAGGGGTCGTAAGCGATTTG		MspI		129179	308
	wsb4-32	cla018114		18791227	18791718			1714_contig_165	1715_contig_15529		CCGGAGGAAGAAGCAGAATA	GCCAAAACCTCCATCAAAAC		RsaI		193113	306
	wsb4-33	cla018117		18810000	18810519			1714_contig_2385	1715_contig_2747		AAACGGGGTCGATTTCACTT	CCTCTTCCTTCATCGGAACA		EcoRV		217121	338
	wsb4-34			19039306	19039684			1714_contig_4308	1715_contig_11401		TCAACCAAGGTCTTGAAGGAA	GTTGGGACCATGGAAGAAGA		HinfI		289,22	136,153,22
	wsb4-7	cla018195		19657401	19658321			1714_contig_2546	1715_contig_2056		TGCATTCCGACTTGCTAATG	CAACAAGCTGCCTTTCTTCC		Hpy188I		8,44,319	8,44,66,253
	wsb4-8	cla018278		20422132	20422356			1714_contig_16662	1715_contig_12560		AATGGAACTCAAACCCACCA	TTTGGGGGTCTCAAAGACTG		HinfI		344	234110
	wsb4-9	cla018512		22825671	22826223			1714_contig_17426	1715_contig_17704		CAGTCGTGATTTCCCTCGAT	TGGGGTGGTTCAAAATCCTA		BstUI		395	137258
	wsb4-10			23633654	23634047			1714_contig_1481	1715_contig_3090		ATCCAGGGGGAATTTTCAAC	AAAACATGGAAGCAATTTTCA		RsaI		397	269128
5	wsb5-35			8121253	8122226			1714_contig_3716	1715_contig_942		GCTTTTTCTGTGTGTGGTCGT	GATGAATAATGTGTCGACTACTTCAAC		AseI		172128	300
	wsb5-7			11645841	11647813			1714_contig_7441	1715_contig_9276		TGCACAAGCAGAAAGAGCAC	CCGGGTGTTTGATGAAAGTT		BslI		242116	358
	wsb5-22			16714836	16715141			1714_contig_2008	1715_contig_166		TCCCTCGGTTACTTGCAAAC	CAATCCTTCCAAACCCATTG		BslI		219,114,17	333,17
	wsb5-9			17661180	17659334			1714_contig_5433	1715_contig_2092		CTTCACCTCAAAGCCCTCAT	CTCGTGTTGATGCTGCTCTC		HinfI		207164	187,20,164
	wsb5-25			24639250	24640136			1714_contig_3802	1715_contig_1750		GGCTTCAAAGGAAGAGCAGA	TGTACATTGCTTTGGTGCAA		BanI		363	162201
	wsb5-11			24641445	24640518			1714_contig_3802	1715_contig_1750		TTGCGGCAGCTGATAATGTA	ATACTGGCAGCCTTGCAATC		AluI		9147235	9147101134
	wsb5-26			26285178	26281482			1714_contig_12219	1715_contig_1578		TTGCCATGGTCAGTATTTTCA	GGCTTACAGCCCCATGTAGA		Hpy188I		361	157204
	wsbin5-12			28478036	28478524			1714_contig_10296	1715_contig_5701		GGACGGCGAGTAGGTTAGATT	CGCACCGATCACATCTCTTA	SCAR
	wsb5-27			29070367	29071600			1714_contig_13124	1715_contig_15021		GCAAATAGTACGGGGATGGA	ACAGCTCGATGCTCCAAAAG		BstUI		378	165213
	wsb5-39			30619956	30622868			1714_contig_7286	1715_contig_1015		AATGCCAACGGAGATGAACT	ATTTCTGAAAACCGCAAGGA		HinfI		129,66,106	129172
	wsb5-42			31758407	31760374			1714_contig_17365	1715_contig_18573		ATTTCAACCAGCCGAGAGAA	AGTTTTGAGCCAGACGGGTA		HaeIII		311	205106
	wsb5-30			32406012	32404423			1714_contig_94	1715_contig_13370		TAGTAGCCAAGGCTCGAGGA	AACCCTTTCCACACCAGAGA		MspI		350	168182
	wsbin5-15			32655954	32665604			1714_contig_9582	1715_contig_5932		AAGGGGATTTTGTGCCAACT	GGGACTCGACCAAAAGGAAG	SCAR
6	wsb6-15			946555	947576			1714_contig_2687	1715_contig_3075		GCCAGTGATTTTGTTGGTAAATC	GCAGAGCCCAACAAAGAGC		KpnI		259 161	199 60 161
	wsb6-1			1957309	1957503			1714_contig_4686	1715_contig_8796		TCTTGGTTTCCCAGGAACAT	ACGACGTGACAACAAATGGA		BstUI		225 157	163 62 157
	wsb6-45			3841676	3844435			1714_contig_10342	1715_contig_7750		CTGTACTGGGAGGGCAGAAC	CGGGATAAACCCAGATGTTG		Hpy188III		189165	139,50,165
	wsb6-46			5006012	5007134			1714_contig_12568	1715_contig_5423		TCAAGAACCAACATCCGTAACA	AAGCAAAAGAGGGGGAGAAG		Hpy188III		2412	2163249
	wsb6-47			5019050	5020367			1714_contig_3938	1715_contig_897		CTCCTCTCCCGAAATGACTG	TATCCTTTGGTAGGGCCTTG		BstUI		304	188116
	wsbin6-3			5085749	5086404			1714_contig_178	1715_contig_3775		TTGTTATGGCTCGTGATTTCAG	CGGACCACCACTCATATCCT	SCAR
	wsb6-28			6342108	6343658			1714_contig_1599	1715_contig_3243		AGTGGCCGCAATACACTGA	GAAACTCCGCCGACTGTACC		HaeIII		5,135,59,101	5135160
	wsb6-39			18399132	18399601			1714_contig_1008	1715_contig_2655		CGCTTTAGGGTTTCAAGTGC	CACCCAGCACTAGCAGATCA		RsaI		119,43,144,41	119,187,41
	wsb6-41			20173877	20175494			1714_contig_12593	1715_contig_18635		CATGCTTCTTAAAGGGCAATTC	TTAGCCAGGGCGAGTATGTT		TaqI		144194	338
	wsb6-42			21038641	21039060			1714_contig_19406	1715_contig_16051		TTTGATCATCCGAGAATTTAAGG	TCGATTCTGGAAATCAATTATGC		HaeIII		161 56 323	161 379
	wsb6-43			21097856	21099074			1714_contig_11849	1715_contig_10167		TTCATGATTGGAATGCGTTT	CGTGCACAAATTCTTTTGATAC		BsaHI		126181	307
	wsb6-8			21579641	21581128			1714_contig_3140	1715_contig_3593		GCCGATTGAAAGAACTGACC	ACGTCCAACAGGCTGGATAC		BstUI		404	202 202
	wsb6-9			23619735	23619973			1714_contig_9134	1715_contig_3480		CGTCCAGTCACTGTCCGTTA	TCACTGCGTTTCTCCTCTGA		ApoI		176 207	383
	wsbin6-10			24030045	24031115			1714_contig_1463	1715_contig_4914		GCTCACCTTCACCTTTCATCA	ATGCCGAGAAGAGACCAAGA	SCAR
	wsbin6-11			26317105	26317573			1714_contig_10494	1715_contig_3942		GGTGAAAACTGGGATGGAGA	CATTTTGAGGGTGCATTGTG	SCAR
	wsbin6-12			26323415	26323859			1714_contig_1482	1715_contig_202		TTCGTTCACTGCCCCTTATC	GAAGGGGATGAATTTTGAAGG	SCAR
	wsb6-56			26248315	26249308			1714_contig_4020	1715_contig_2497		ATCCCAACCCCAAAAGTTTC	ATTTCCTGAAGCTTGGCAGA		BstUI		420	188 232
	wsb6-57			26245893	26246708			1714_contig_4020	1715_contig_2497		AATGGATGAACAGACGCAGA	GGGGAGAAATGCATGGTAAG		TaqI		129 271	235 165
	wsb6-58			26266288	26266985			1714_contig_11833	1715_contig_420		TCTTACAACCAAGCATCAGGA	CCGATGATACCTTCCCGAAT		RsaI		403	131 272
	wsb6-59			26265130	26266200			1714_contig_11833	1715_contig_420		CAATATCAAGCGCAAAACCA	AACGAACAATCGCAGCTCTT		RsaI		66 95 275	66 370
	wsb6-60			26267395	26268115			1714_contig_24679	1715_contig_11243		TCCCAAGGAAATGGAATCTG	AGACGCCAGGTTGTAGTTTGA		HinfI		14 34 53 362	14 34 53 34 328
	wsb6-50			26216197	26218534			1714_contig_5789	1715_contig_4814		CCAATTACAATTCCGGCAAC	TGAGAAATGGGCAAAACCTT		AluI		331	114 217
	wsb6-52			26181270	26181463			1714_contig_8219	1715_contig_1791		TTTTTGATGGGACGCAATTC	TCTCTTCCAATGGCTTGTGA		HindIII		76 324	400
	wsb6-54			26067161	26068062			1714_contig_8560	1715_contig_16616		TCAAGCAAGAACCGATTTCA	AACAACCTCTCCGGTGTGATA		AluI		325 14 64	151 174 14 64
7	wsb7-1			684225	685178			1714_contig_4276	1715_contig_4851		GGGATGGTGGAGGGTATACAG	GGAAATTGGAGAACGAGCTTT		BspEI		65 65 230	65 295
	wsb7-2			4196886	4197557			1714_contig_15946	1715_contig_5728		AGGCGAAGAGATTGAAGCAA	ACAACAAATTTCCAGAGTAAATCAC		BstUI		403	196 207
	wsb7-3			6595213	6596462			1714_contig_7887	1715_contig_5193		GGTGGTTACGGGGAAGAGAC	AAGCACACTGGATTCTTGTTCA		TaqI		24 326	24 111 215
	wsbin7-4			11270493	11271173			1714_contig_4058	1715_contig_6310		GGACCTCCTTCCATTCCTCT	TCTGGCGCTTAGCGTATGTA	SCAR
	wsb7-5			16372836	16373911			1714_contig_1516	1715_contig_1730		CCCACCATTACATGACTCTGC	GGTTTCCAGATGAGCGTGAT		MspI		216 167	383
	wsb7-9			18039397	18041171			1714_contig_10963	1715_contig_14860		TGGTAAAGAGAAACAGCATTCC	TTGAGCTTCCCTTGGTGTGT		BsaHI		352	183 169
	wsbin7-6			19571775	19573430			1714_contig_909	1715_contig_4755		CATGATGCTCGGATGAAGTG	GCTGTCATGGTTGATGGAGA	SCAR
	wsb7-7			21022678	21023875			1714_contig_16370	1715_contig_9822		AAGAACAAGTCCCGTTGTGG	GAGTTCTTTGCCGGTGATACA		HinfI		193 159	352
	wsb7-8			23671293	23671957			1714_contig_3065	1715_contig_929		TGTGAGTGGTCCACGGTATT	GCTGATAGACCTCCCTCATTG		AluI		84 13 223 88	84 13 121 102 88
	wsb7-11			23775038	23775934			1714_contig_19276	1715_contig_12095		CACTCCCAAACTTTCCGACTA	TTGCCATCTGATCTGGGTTC		Hpy188I		21 327 12	21 176 151 12
	wsb7-19			24071308	24071533			1714_contig_4027	1715_contig_3661		ACAGACCGAAGAACCGAATG	TTTGGTCCCATTGAAGGAAG		BsaHI		466	266 200
	wsb7-12			24645502	24645918			1714_contig_2044	1715_contig_2891		ATATGCGGCCAAACAACATT	ACATACGAGGCCTTGCGTTA		MspI		78 13 123 206	78 13 329
	wsb7-13			24985967	24986457			1714_contig_3785	1715_contig_8637		CGCCAGGATTTTATTGATCG	AACGAGTCCCAACTCCTTGA		TaqI		122 15 403	122 15 66 337
	wsb7-16			29509821	29510225			1714_contig_3423	1715_contig_2139		CGCCTCCTTACTCTCCTCC	TCAAATCCTTTCACTTCAATGC		RsaI		200 220	420
	wsb7-18			31062127	31062674			1714_contig_3763	1715_contig_15564		AACCAGAGGAGCAGATCGAC	TTGCCTTCTACAACAGAGACTCC		AluI		90 74 256	90 74 75 181
	wsb0-14			9270538	9271004			1714_contig_6085	1715_contig_4310		TTCTCTTGTTGCTTTGCTTCC	GGTCTCTTTCCAGTCGATGC		BsaBI		54260	314
	wsb0-2			7200508	7200840			1714_contig_15466	1715_contig_13581		TGTTCCCTCTGGACTTGGAG	CAACTAGGCCTTTCGTTGGA		ApoI		420	175 245
8	wsb8-1			3333038	3334159			1714_contig_12429	1715_contig_15035		GAAGGTAAAAGCTTGGATGGAA	CCAACAATTCAGCACCCTTC		HindIII		21 392	21 163 229
	wsb8-11			13669119	13669474			1714_contig_3713	1715_contig_5222		CTGGAGGGCATGGATAAAAA	TAAGCCTTCGCATTGGAAAC		TaqI		129 200 30	329 30
	wsb8-12			14907862	14908504			1714_contig_3452	1715_contig_980		GAAAGAGTGGTATTTCTTCTCTCCA	CGTAGACGTTCGTGTTACGATT		BsaHI		122 238	360
	wsb8-5			15041036	15041277			1714_contig_8356	1715_contig_2628		TCTCTGCCTGTTACCGTTCC	CAAGGCCAAGTCCAATTGTT		NheI		372	251 121
	wsb8-34			17051042	17049992			1714_contig_11184	1715_contig_11889		TCCAATCACAAACCCTAGCC	AGCGAAATTTCCAATTGTTGA		ApoI		151 78 112 9	229 112 9
	wsb8-23			17463660	17466129			1714_contig_10142	1715_contig_10593		GGCATCTGAGAACTGGAAGG	TTGTTGAAAACCCATCTGAAA		BstUI		660	369 291
	wsb8-24			17596090	17596902			1714_contig_4019	1715_contig_10557		CCCAGAAATACTTTCTCCGACA	TCCTATCACTGCTCAAATTCCA		BsoBI		209 211	420
	wsb8-13			17897680	17898101			1714_contig_11394	1715_contig_8043		GGCAACAGCCATATCAGCTT	GGGGTGGCATATCCAGACTA		TaqI		197 223	420
	wsbin8-6			19778784	19774617			1714_contig_11176	1715_contig_15980		GACGCTTTGTGTCCCTGTCT	GATGATGTGGATGGGGATTC	SCAR
	wsb8-15			21649697	21649886			1714_contig_6920	1715_contig_9571		TGGAAGTGATCTCGAATTCTGT	TTCATCACCTGAAACGGTCA		RsaI		413	221 192
	wsb8-28			24238426	24239245			1714_contig_1704	1715_contig_8795		CAATCTCTTCCCTGTAGCAAAA	GGGCTCGGACTTGGATTT		TaqI		127 203	330
	wsb8-32			25861503	25862149			1714_contig_14922	1715_contig_11786		TGGTTACCATTTTGGGGAAA	CAACACGTCGTGCCATTTCT		AvaII		182 266	448
	wsb8-19			25913124	25913442			1714_contig_11082	1715_contig_5356		CGCTGCTTCATTTTCAGCTC	CTGAATGTGCTTGTTGTCAGC		TaqI		12 33 77 110 188	12 33 77 298
	wsb0-1			345454	345673			1714_contig_8346	1715_contig_12109		TCTCTGGAAGCCGCTTTAAC	GAGAAGGCAAATGCAGCTCT		MspI		414	188 226
9	wsb9-13			1192497	1193409			1714_contig_12636	1715_contig_16843		GACAGGTTTGGTTGGGATTG	AAAGATCCAAATAACACATAGAAGAGA		BanI		233 187	420
	wsb9-14			1596410	1596825			1714_contig_1685	1715_contig_2947		TTCGGAATCAGCGATACAAA	GCATCTGCAAAGGGTGAAAT		Tsp509I		396	212 184
	wsb9-24			1905352	1908411			1714_contig_13530	1715_contig_13362		CCGCAATCAGAGTTACAGAATTT	ATCGTGGACGGCAATGATAG		TaqI		66 136 218	66 354
	wsb9-1			2305099	2307220			1714_contig_9599	1715_contig_17398		ATTGGAACCACCACAAGGAG	GGGCGATGTTATGTCTGGTT		AluI		89 50 94 82	89 144 82
	wsb9-26			3506532	3506817			1714_contig_3070	1715_contig_7829		TTTCTCAAGCCAGAGAGGTTT	TTTTAATTTTCTTGTCTGATTCTTTGA		ApoI		366 9	218 148 9
	wsb9-27			3531209	3532226			1714_contig_15919	1715_contig_15500		AACTTCAGTGGCATCCTCAAA	GACCAAATTTTCCTCCTACCC		TaqI		207 192	399
	wsb9-28			3629733	3630029			1714_contig_9412	1715_contig_3062		GGATTTCAAGCTGCAGGTCTTT	TCAAGAAAAGGATGCTATTCCAA		DpnII		264 156	187 77 156
	wsb9-30			4017912	4018467			1714_contig_1723	1715_contig_3362		ATTCCACCCTCTCGTGGAG	TCTCACACTGTTGAATGCAATG		AluI		99 71 33 162 55	99 71 195 55
	wsb9-31			4654136	4654319			1714_contig_7318	1715_contig_17553		GAGAGGCCAAAGGTGAAGC	TGGTTAGAGACTGCAGATCAGG		HaeIII		7 413	7 189 224
	wsb9-32			5171940	5172270			1714_contig_14810	1715_contig_9386		CCGAGTTGAATCAGAACGAGA	ATTCATCATGCACTGGTTCG		AluI		80 60 49 201 30	80 60 250 30
	wsb9-35			5600577	5600835			1714_contig_11656	1715_contig_17764		TGGCCCATTTATTCATAGCC	AGTGCCATCGTCGGAGAATA		MspI		188 88 17 93 34	276 17 93 34
	wsbin9-2			5825232	5824950			1714_contig_9735	1715_contig_5995		CCTCCACAATCGAAACCCTA	GAGAGAAAAAGGAAGGAATTACGA
	wsb9-4			9506130	9506417			1714_contig_3002	1715_contig_5663		ATGAAAACGGTTCTCGCAAC	CAGGGTTTCTGTGCGGTTAT		RsaI		338	210 128
	wsbin9-6			11230933	11230351			1714_contig_4743	1715_contig_338		GGAAAGGGAAGGAGAAACTGA	TCACCCCGTGGAGTTTACTT
	wsb9-7			13958486	13959212			1714_contig_5244	1715_contig_2679		TTTCTACTTCCCCCTATCCCTTA	GAGTCAGAGGACTGAGGAGAGTG		Tsp509I		219 12 55 74	145 74 12 55 74
	wsb9-18			19693792	19694709			1714_contig_9151	1715_contig_16843		ACCCCATGCTGTTTGTATCC	ACCGGCGGTAAAGAACAAT		DpnII		197 283	480
	wsb9-40			23761165	23762089			1714_contig_12998	1715_contig_2216		GTGGGGAAATGGGTTGGAG	ACCCATAAGAAGACTAATACAAATCAA		TaqI		175 49 188	175 237
	wsb9-41			23994059	23994822			1714_contig_4903	1715_contig_9775		TCGTTCACACCGTTGTATCC	CGTATAAATCACATTCTTAAACAAAAA		HpyCH4V		58 86 210	58 296
	wsb9-46			29819740	29819466			1714_contig_374	1715_contig_10034		TGACATTGACAAGGTTACAAGGA	GGCGAGATCACACTTCAGGT		DpnII		217 141 9	165 52 141 9
	wsb9-51			30844757	30846065			1714_contig_5609	1715_contig_3101		TCAAGAGAAAGAGGGGGAGA	CCCAACCCCATACACATTTC		HinfI		384 40	313 71 40
	wsbin9-10			33904204	33905329			1714_contig_2590	1715_contig_4239		TATCCAAGGACGCAAAGGAA	TCTCCTTGATCTGGTTTCACAA
	wsb9-23			34736317	34737622			1714_contig_2583	1715_contig_1564		ACTGCCTTTCGTCATTGCTT	TGGTGTTGGATAGTTCACAGG		HincII		336 144	480
	wsb9-12			34785389	34785863			1714_contig_1510	1715_contig_1360		ACTGATCTCCCCATGGACAA	CTGATGTTGCATTGCCTTTG		BstNI		192 149	341
	wsb10-29			24363628	24365117			1714_contig_7318	1715_contig_17553		GAGAGGCCAAAGGTGAAGC	TGGTTAGAGACTGCAGATCAGG		HaeIII		7 413	7 189 224
	wsb11-30			21171654	21170639			1714_contig_11026	1715_contig_278		GCGTACACCATAGCCCTAGC	TCTCGCGATAAGCTTGATGA		DpnII		220 21 11 168	241 11 168
10	wsbin10-3			2743888	2744905			1714_contig_11089	1715_contig_6688		TCAGGGTGCCTTGATTCTTC	CAAAGCAAAGGCAGTCACAA
	wsb10-4			4589362	4589707			1714_contig_2193	1715_contig_12805		TCCTTCAAGGGATGACTTCG	GGGTGAAATGGATTTTGCTG		MspI		164 167	331
	wsb10-6			9895748	9896309			1714_contig_5332	1715_contig_5712		TGGACCAACAATTAACCCAAC	GCTGTGGAACAAGTCGATCA		TaqI		167 121 16	288 16
	wsb10-7			13616107	13616582			1714_contig_996	1715_contig_6804		TTCTGTCTCTGGCCACCTCT	TTGAAAGTTGCACCAGCATT		DpnII		183 40 8 79	139 44 40 8 79
	wsb10-21			15967107	15967948			1714_contig_6388	1715_contig_712		GCAAAACCAGAAACTTAGGAGGA	ATGGCGTCGACATTGAAAG		BstNI		360	155 205
	wsb10-22			17319741	17320779			1714_contig_485	1715_contig_339		CTTGGGGCTCTAGGATGTGT	CCAAAGGACCCTTTCCTGTT		MspI		232 188	420
	wsb10-24			17341896	17342785			1714_contig_4270	1715_contig_967		CAATGCGAGATTCAAGGATG	CTGTTGTCTATGGAAGGGGATT		BstUI		420	228 192
	wsbin10-9			17408884	17409312			1714_contig_2850	1715_contig_2584		CATCTATTAAATGCCCGACCTG	AATATCTCCCTCTAGCAATGCTTAC
	wsb10-14			19610776	19611601			1714_contig_19085	1715_contig_5430		GATTTGGATCCACGAATGGT	CCACACTTGCAGTAAGATGAGTG		MspI		38 158 404	38 562
	wsb10-16			23364019	23365057			1714_contig_13906	1715_contig_10478		TGATATTTCTGTCGAAATCTTATGG	AGAGTGTCCGGGAAACACAG		BtgI		420	214 206
	wsb10-27			23566056	23566911			1714_contig_10915	1715_contig_9031		CATCATTCGCCCACTGTTTT	TCAGTCAATAAAAACTCATTTCCA		PstI		420	230 190
	wsb10-30			25613390	25614497			1714_contig_3852	1715_contig_2306		TCACTCAACAACCCCAACAA	AGAGCGAGGAGGAGGCAAC		BstUI		420	182 238
	wsb10-32			25649899	25650074			1714_contig_6129	1715_contig_2422		GGTCAAATTCGTGATGATTGG	TGTCAATTTCTTTTCGTTTGGA		HaeIII		196 15 4 34 171	211 4 34 171
	wsb10-33			25693808	25694119			1714_contig_9828	1715_contig_10052		CCTTCCGTTGGTTTCTGTCT	GCCAGAACAAGGACGAACAT		AluI		420	210 210
	wsb10-35			25764321	25764812			1714_contig_1261	1715_contig_12746		TTATAGCACGTTGCCTGCTG	TTCCCACACCCAATACTGCT		HpyCH4V		52 135 87 36 110	52 222 36 110
	wsb10-36			25959466	25960548			1714_contig_2860	1715_contig_14009		GCCTCACCGTCTCTCACTCT	GAATGAAGATCTCTTTATACTTTCAGG		HinfI		141 328 71	469 71
	wsb10-37			26241237	26242313			1714_contig_7056	1715_contig_12295		GATGATCCTGGCCTGAGGTA	TGGGACGACTGGGATTAGTA		TaqI		224 196	420
	wsbin10-17			26481426	26483922			1714_contig_3927	1715_contig_15806		AGCAATAACCTCCGCATCAG	CCATCTTCAATCACCTCCAAA	SCAR
	wsb10-38			26650585	26650983			1714_contig_5940	1715_contig_9605		GGCTTTAAGGGCTTTAACTTATTT	GGGATTGATGGACACACTCA		ApoI		208 93 119	301 119
	wsb0-6			23428068	23429566			1714_contig_4351	1715_contig_7352		AGTCAGGACTGCATCGACAA	TTGCCGATACTTTGGCTACC		TaqI		14 326	14 205 121
	wsb0-25			23571131	23579089			1714_contig_9797	1715_contig_4295		TGAAACACAAATTGTTCAAGAAGG	GCCAAAGTTTGCAGCTAAATC		DpnII		120197	120,27,170
11	wsbin11-1			1293593	1294447			1714_contig_2456	1715_contig_1627		TGATCTTTCGCAAGCTGTTT	TGGTGATGGTGAGGAAGCTA
	wsb11-28			21136490	21135845			1714_contig_2892	1715_contig_4271		CAGAATTGGCAGAGCAACAA	TTCCCTAAAACCCAAAACTCC		Tsp509I		3 15 91 27 251	3 15 118 251
	wsb11-32			21332527	21332936			1714_contig_4854	1715_contig_13242		GGCATTCTTCTGCTGGTACG	GAAGTTTTATGTACAAGAAGTCGACAA		BanI		218 202	420
	wsb11-36			21894184	21895836			1714_contig_13218	1715_contig_11758		CCCATGGATTTCAACCCTTT	CAATTTGCATGCTCACATCC		BstUI		110 251	110 75 176
	wsb11-16			22708869	22709319			1714_contig_2349	1715_contig_5795		ACCAGAAATGGCATGGGTAA	CCAGCTTTCTCACTCTCTTTCC		BstUI		181 15 176	184 12 176
	wsb11-17			23806710	23806883			1714_contig_3246	1715_contig_5017		TGGGAGGTATTGTGGACTCA	AAAAACCCACACTTTCCTACAAA		AluI		183 237	420
	wsbin11-8			25474740	25475981			1714_contig_10029	1715_contig_7455		GCGGACATGTTGACTGAGAA	GGTTCAACCAGTTTGGATGG	SCAR
	wsb11-9			26919981	26920901			1714_contig_10116	1715_contig_3862		TGAACATTCTCAAGTTTCTTTTCAA	ATGTGGGCCGTCTCATGTA		RsaI		463	304 159
	wsb9-60			33087609	33086721			1714_contig_18566	1715_contig_15822		AATTTTGAGAGCACGCAACC	CCTCCAAAGGGTTAGGACATC		HinfI		212 224	436
	wsb0-10			304695	305567			1714_contig_2404	1715_contig_14952		TGGCCATAAAACAACCACAA	TCAGAATATGGGGCTTGCTC		HpyCH4V		96210	306
