# Supplementary material for: Major Quantitative Trait Loci and Putative Candidate Genes for Powdery Mildew Resistance and Fruit-Related Traits Revealed by an Intraspecific Genetic Map for Watermelon (Citrullus lanatus var. lanatus)
Source: PLoS One. 2015 Dec 23;10(12):e0145665. doi: 10.1371/journal.pone.0145665 (PMC4689417; doi:10.1371/journal.pone.0145665)
Supplement: S2 Table — (XLSX) [file pone.0145665.s005.xlsx]

## Sheet: Sheet1
S2 Table. Validation of the EST-markers tightly linked to fsi3.1, a major QTL for fruit shape, using 50 watermelon breeding lines.
Linez	Phenotypey			Marker genotypex
	Stripe	Fruit shape		wsb3-22	WMU4452	wsb3-9	wsb3-24	wsb3-35	wsb3-10
AM	Cr	Sp		A	A	A	A	A	A
TS	Ju	El		T	T	T	T	T	T
NW-1	Cr	Sp		A	T	A	A	A	A
NW-2	Cr	Sp		A	T	A	A	A	A
NW-3	Cr	Sp		H	T	A	A	A	A
NW-4	Cr	Sp		T	T	A	A	A	A
NW-5	Cr	Sp		T	T	A	A	A	T
NW-6	Ns	Sp		T	T	T	A	A	T
NW-7	Ns	Sp		T	T	T	A	A	T
NW-8	Ns	Sp		T	T	T	A	A	T
NW-9	Ns	Sp		T	T	T	T	T	T
NW-10	Ns	Sp		A	T	T	A	A	A
NW-11	Bl	Sp		T	T	T	A	A	T
NW-12	Bl	Sp		T	T	T	A	A	T
NW-13	Bl	Sp		T	T	T	A	A	T
NW-14	Bl	Sp		T	T	T	T	T	T
NW-15	Bl	Sp		T	T	T	A	A	T
NW-16	Ju	Sp		T	T	T	A	A	T
NW-17	Ju	Sp		T	T	T	A	A	T
NW-18	Ju	Sp		T	T	T	A	A	T
NW-19	Ju	Sp		T	T	T	A	A	T
NW-20	Ju	Sp		T	T	T	A	A	T
NW-21	Ju	Sp		T	T	T	A	A	T
NW-22	Ju	Sp		T	T	T	A	A	T
NW-23	Ju	Sp		T	T	T	A	A	T
NW-24	Ju	Sp		T	T	T	A	A	T
NW-25	Ju	Sp		T	T	T	A	A	T
NW-26	Cr	El		A	T	T	A	A	A
NW-27	Cr	El		A	T	A	A	A	A
NW-28	Cr	El		T	T	T	A	A	T
NW-29	Cr	El		T	T	T	A	A	A
NW-30	Cr	El		T	T	T	A	A	A
NW-31	Ns	El		T	A	T	T	T	T
NW-32	Ns	El		T	T	T	T	T	T
NW-33	Ns	El		T	T	T	T	T	T
NW-34	Ns	El		T	T	T	T	T	T
NW-35	Ns	El		T	T	T	T	T	T
NW-36	Bl	El		T	T	T	T	T	T
NW-37	Bl	El		T	T	T	T	T	T
NW-38	Bl	El		T	A	T	T	T	T
NW-39	Bl	El		T	T	T	T	T	T
NW-40	Bl	El		T	T	T	T	T	T
NW-41	Ju	El		T	T	T	T	T	T
NW-42	Ju	El		T	T	T	T	T	T
NW-43	Ju	El		T	T	T	T	T	T
NW-44	Ju	El		T	T	T	T	T	T
NW-45	Ju	El		T	T	T	T	T	T
NW-46	Ju	El		T	T	T	T	T	T
NW-47	Ju	El		T	T	T	T	T	T
NW-48	Ju	El		T	T	T	T	T	T
NW-49	Ju	El		T	T	T	T	T	T
NW-50	Ju	El		T	T	T	T	T	T
% match				0.52	0.46	0.58	0.86	0.86	0.52
