# Supplementary material for: Major Quantitative Trait Loci and Putative Candidate Genes for Powdery Mildew Resistance and Fruit-Related Traits Revealed by an Intraspecific Genetic Map for Watermelon (Citrullus lanatus var. lanatus)
Source: PLoS One. 2015 Dec 23;10(12):e0145665. doi: 10.1371/journal.pone.0145665 (PMC4689417; doi:10.1371/journal.pone.0145665)
Supplement: S3 Table — (XLSX) [file pone.0145665.s006.xlsx]

## Sheet: Sheet1
S3 Table. List of putative disease resistance genes (R genes) retrieved from the Cucurbit Genomics Database (CuGenDB) (http://www.icugi.org/cgi-bin/ICuGI/index.cgi).
Chromosome	Location	Gene	Gene function annotation
0	573,701-575,732	Cla000024	TIR-NBS disease resistance-like protein (IPR002182 NB-ARC)
1	2330815..2333814	Cla011433	Tir-nbs resistance protein (IPR000157 Toll-Interleukin receptor)
1	26529719-26532585	Cla001821	Disease resistance associated protein (Fragment) (IPR002182 NB-ARC)
1	5726314-5730209	Cla003649	Disease resistance protein (Fragment) (IPR001611 Leucine-rich repeat)
1	5737988-5740048	Cla003651	Cc-nbs-lrr resistance protein (IPR002182 NB-ARC)
1	5741726-5742592	Cla003652	NBS/LRR resistance protein-like protein (Fragment) (IPR002182 NB-ARC)
1	5753681-5755687	Cla003654	Disease resistance protein (CC-NBS-LRR) (IPR001611 Leucine-rich repeat)
1	6762932-6763405	Cla003948	Disease resistance-responsive (Dirigent-like protein) family protein (IPR004265) Plant disease resistance response protein
2	10673979-10674503	Cla010454	Dirigent-like protein (IPR004265) Plant disease resistance response protein
2	20822978-20823541	Cla020305	Disease resistance-responsive (Dirigent-like protein) family protein (IPR004265) Plant disease resistance response protein
2	20833145-20833699	Cla020304	Disease resistance-responsive (Dirigent-like protein) family protein (IPR004265) Plant disease resistance response protein
2	23543337-23545830	Cla020112	Disease resistance response/ dirigent-like protein (IPR004265) Plant disease resistance response protein
2	23560892-23561629	Cla020111	Disease resistance-responsive (Dirigent-like protein) family protein (IPR004265 Plant disease resistance response protein)
2	26383499-26388744	Cla019863	TIR-NBS disease resistance-like protein (IPR000157 Toll-Interleukin receptor)
2	26432098-26437657	Cla019857	TIR-NBS disease resistance-like protein (IPR000157 Toll-Interleukin receptor)
2	26439873-26444126	Cla019856	TIR-NBS disease resistance-like protein (IPR000157 Toll-Interleukin receptor)
2	26449200-26453033	Cla019855	TIR-NBS-LRR disease resistance protein (IPR000157 Toll-Interleukin receptor)
2	26456943-26459976	Cla019854	TIR-NBS disease resistance-like protein (IPR000157 Toll-Interleukin receptor)
2	26501165-26506002	Cla019850	Resistance protein RGC2 (Fragment) (IPR001611 Leucine-rich repeat)
2	26582380-26589679	Cla019844	Cc-nbs-lrr resistance protein (IPR002182 NB-ARC )
2	26750001-26753327	Cla019831	Disease resistance protein (IPR002182 NB-ARC)
2	33833994-33834560	Cla003180	Disease resistance-responsive (Dirigent-like protein) family protein (IPR004265) Plant disease resistance response protein
2	33841353-33841940	Cla003179	Disease resistance-responsive (Dirigent-like protein) family protein (IPR004265) Plant disease resistance response protein
2	80189-80713	Cla007659	Dirigent-like protein (IPR004265) Plant disease resistance response protein
2	9631689-9634916	Cla006803	Cc-nbs-lrr resistance protein ((IPR002182 NB-ARC)
2	9860817-9862469	Cla006813	Cc-nbs-lrr resistance protein (IPR002182 NB-ARC)
2	9989292-9992234	Cla006820	Cc-nbs resistance protein (IPR002182 NB-ARC)
3	4430663-4431430	Cla019346	Disease resistance response/ dirigent-like protein (IPR004265) Plant disease resistance response protein
3	4963319-4963891	Cla019409	Non-race specific disease resistance 1 (IPR010847 Harpin-induced 1)
3	5614093-5614783	Cla019476	Tir-nbs resistance protein (Fragment) (IPR000157 Toll-Interleukin receptor)
4	20227272-20227790	Cla018257	Disease resistance-responsive (Dirigent-like protein) family protein
5	12718782-12720532	Cla013203	NBS1
5	16809206-16809874	Cla007154	Disease resistance
5	16809206-16809874	Cla007154	Disease resistance
5	21428472-21429113	Cla004211	Non-race specific disease resistance protein 1-like protein b (IPR010847 Harpin-induced 1)
5	25967356-25970041	Cla020881	Enhanced disease resistance 1
5	27501959-27505144	Cla020705	Disease resistance protein (Fragment) (IPR002182 NB-ARC)
5	3347766-3348518	Cla021456	Disease resistance-responsive (Dirigent-like protein) family protein (IPR004265) Plant disease resistance response protein
5	6299971-6300519	Cla021796	Dirigent-like protein (IPR004265) Plant disease resistance response protein
5	6953920-6957366	Cla021858	Cc-nbs-lrr resistance protein (IPR002182 NB-ARC)
6	24249558-24250031	Cla019000	Disease resistance-responsive (Dirigent-like protein) family protein (IPR004265) Plant disease resistance response protein
6	24523492-24524043	Cla019036	Disease resistance-responsive (Dirigent-like protein) family protein (IPR004265) Plant disease resistance response protein
6	959814-960416	Cla007028	Disease resistance-responsive (Dirigent-like protein) family protein (IPR004265) Plant disease resistance response protein
7	1,381,169-1,385,954	Cla002282	Cc-nbs-lrr resistance protein (IPR002182 NB-ARC)
7	10380336-10382885	Cla011771	Tir-nbs-lrr resistance protein (Fragment) (IPR000157 Toll-Interleukin receptor)
7	1370278-1374401	Cla002280	Cc-nbs-lrr resistance protein (IPR002182 NB-ARC)
7	18216908-18217486	Cla001392	Dirigent-like protein(IPR004265) Plant disease resistance response protein
7	18334675-18335247	Cla001396	Dirigent-like protein (IPR004265) Plant disease resistance response protein
7	18562008-18562565	Cla000760	Dirigent protein(IPR004265) Plant disease resistance response protein
7	30211275-30212050	Cla010826	NBS/LRR resistance protein-like protein (Fragment) (IPR002182 NB-ARC)
7	30251502-30254738	Cla010833	Cc-nbs-lrr resistance protein (IPR002182 NB-ARC)
7	30256839-30260099	Cla010834	Cc-nbs-lrr resistance protein (IPR002182 NB-ARC)
8	11759681-11762959	Cla001017	Cc-nbs-lrr resistance protein (IPR002182 NB-ARC)
8	1331566-1335184	Cla012439	TIR-NBS-LRR disease resistance-like protein ((IPR000157 Toll-Interleukin receptor)
8	1420444-1427949	Cla012434	Tir-nbs-lrr resistance protein (IPR000157 Toll-Interleukin receptor)
8	1530729-1534838	Cla012433	TIR-NBS disease resistance-like protein (IPR002182 NB-ARC)
8	1538174-1538801	Cla012432	Tir-nbs-lrr resistance protein (Fragment) (IPR000157 Toll-Interleukin receptor)
8	1547018-1555932	Cla012431	TIR-NBS-LRR disease resistance-like protein (IPR002182 NB-ARC)
8	1580252-1584048	Cla012430	TIR-NBS disease resistance-like protein (IPR002182 NB-ARC)
8	1584291-1590699	Cla012429	Tir-nbs-lrr resistance protein (IPR001611 Leucine-rich repeat)
8	1595322-1601397	Cla012428	TIR-NBS disease resistance-like protein (IPR000157 Toll-Interleukin receptor)
8	1609802-1613337	Cla012427	TIR-NBS-LRR disease resistance-like protein (IPR000157 Toll-Interleukin receptor)
8	1641639-1643644	Cla012425	TIR-NBS disease resistance-like protein (IPR000157 Toll-Interleukin receptor)
8	1647030-1648988	Cla012424	TIR-NBS disease resistance-like protein (IPR000157 Toll-Interleukin receptor)
8	1649146-1650229	Cla012423	TIR-NBS-LRR disease resistance protein
8	382947-391827	Cla012498	TIR-NBS disease resistance-like protein ((IPR001611 Leucine-rich repeat)
9	3111030-3115364	Cla015258	Nbs-lrr resistance protein (IPR002182 NB-ARC)
9	3116792-3119902	Cla015257	Cc-nbs-lrr resistance protein (IPR002182 NB-ARC)
9	32359994-32360899	Cla004709	Dirigent-like protein (IPR004265) Plant disease resistance response protein
9	3429200-3430883	Cla015218	Nbs-lrr resistance protein ((IPR002182 NB-ARC)
9	3431130-3432647	Cla015217	Cc-nbs-lrr resistance protein (IPR001611 Leucine-rich repeat)
9	34667346-34667891	Cla005493	Dirigent-like protein (IPR004265) Plant disease resistance response protein
9	462623-465563	Cla015557	Protein Brevis radix-like 3 (IPR013591) Disease resistance/zinc finger/chromosome condensation-like region
10	1280666-1284973	Cla008860	Protein BREVIS RADIX (IPR013591) Disease resistance/zinc finger/chromosome condensation-like region
10	21332030-21336749	Cla016986	TIR-NBS-LRR disease resistance-like protein (IPR000157 Toll-Interleukin receptor)
10	21745526-21748738	Cla002924	Nbs-lrr resistance protein (IPR002182 NB-ARC)
10	21882174-21883565	Cla002913	Cc-nbs-lrr resistance protein (IPR002182 NB-ARC)
10	21884063-21885325	Cla002912	Cc-nbs-lrr resistance protein
10	22939927-22942518	Cla017475	Nbs-lrr resistance protein (IPR002182 NB-ARC)
10	22948466-22950967	Cla017476	Nbs-lrr resistance protein
10	22955431-22957062	Cla017478	Nbs-lrr resistance protein (IPR002182 NB-ARC)
10	24024597-24025175	Cla017564	Disease resistance-responsive (Dirigent-like protein) family protein (IPR004265) Plant disease resistance response protein
10	4050530-4052711	Cla001168	NBS-LRR resistance protein (IPR002182 NB-ARC)
11	25436846-25440878	Cla016850	Protein Brevis radix-like 4 (IPR013591) Disease resistance/zinc finger/chromosome condensation-like region
11	3833117-3836951	Cla011937	Tir-nbs-lrr resistance protein (IPR002182 NB-ARC)
11	8764524-8779874	Cla007937	TIR-NBS-LRR disease resistance-like protein (IPR000157 Toll-Interleukin receptor)
11	9507150-9514341	Cla007904	Cc-nbs-lrr resistance protein (IPR002182 NB-ARC)
